# Supplementary material for: Powassan Virus Induces Structural Changes in Human Neuronal Cells In Vitro and Murine Neurons In Vivo
Source: Pathogens. 2022 Oct 21;11(10):1218. doi: 10.3390/pathogens11101218 (PMC9609669; doi:10.3390/pathogens11101218)
Supplement: Supplementary file 1 [file pathogens-11-01218-s001.zip]

Archive with 1 entries (1 files):
- pathogens-1914847-supplementary.pdf
